# Supplementary material for: Exosomes Derived from Adipose Mesenchymal Stem Cells Promote Diabetic Chronic Wound Healing through SIRT3/SOD2
Source: Cells. 2022 Aug 18;11(16):2568. doi: 10.3390/cells11162568 (PMC9406299; doi:10.3390/cells11162568)
Supplement: Supplementary file 1 [file cells-11-02568-s001.zip]

Archive with 1 entries (1 files):
- cells-1833129-supplementary.pdf
